# Supplementary material for: Comparison of scientometric achievements at PhD and scientific output ten years later for 4,790 academic researchers
Source: PLoS One. 2022 Jul 27;17(7):e0271218. doi: 10.1371/journal.pone.0271218 (PMC9328526; doi:10.1371/journal.pone.0271218)
Supplement: S1 Table — Mean, standard deviation, and 95% CI for the age, number of publications in the previous five years, H-index, and yearly independent citations in each scientific section at the year of obtaining the PhD (A), and ten years after obtaining the PhD (B). (XLSX) [file pone.0271218.s001.xlsx]

## Sheet: Suppl.Table 1.
	A)
		In the year of PhD:		H-index			No. of publications			# independent citations			Age
			n	Mean	Std.Dev. (±)	Conf. (±)	Mean	Std.Dev. (±)	Conf. (±)	Mean	Std.Dev. (±)	Conf. (±)	Mean	Std.Dev. (±)	Conf. (±)
	Section	Agriculture	429	1.70396	1.74107	0.165221	0.284382	0.810713	0.0769337	3.61888	8.63397	0.819332	33.9347	4.3862	0.416234
		Biology	719	3.31572	2.58648	0.189376	0.788595	1.48712	0.108883	11.8609	20.449	1.49723	32.7705	4.31315	0.315799
		Philosophy and History	457	1.20569	1.28133	0.117789	0.109409	0.58589	0.0538592	1.89716	4.85834	0.446613	34.8665	4.60522	0.423345
		Physics	345	3.72174	2.93103	0.310377	1.0058	1.84736	0.195624	13.2261	27.8288	2.94689	31.7246	4.44503	0.470699
		Earth science	242	1.69008	1.62419	0.205667	0.177686	0.566563	0.0717423	3.0124	6.02896	0.76343	34.5124	4.70122	0.595303
		Economics and Law	489	0.96728	1.08405	0.0963208	0.0511247	0.377985	0.0335851	1.37219	3.15019	0.279904	35.0818	4.63122	0.411498
		Chemistry	467	3.15632	2.69541	0.2451	0.702355	1.34709	0.122494	7.76874	16.0238	1.45708	33.0664	4.97395	0.452294
		Mathematics	238	1.48739	1.4546	0.18575	0.483193	1.25861	0.160722	2.2605	4.85609	0.620112	31.4076	4.04587	0.516648
		Engineering	360	1.21111	1.42984	0.148201	0.391667	0.870077	0.0901822	1.74306	3.68161	0.381594	33.7	5.07152	0.525656
		Language and Literature	342	0.874269	0.905496	0.0963087	0.0146199	0.179008	0.0190393	0.836257	1.53343	0.163096	35.3304	4.58854	0.488038
		Medicine	702	3.32051	2.52939	0.187433	0.806268	1.58706	0.117604	11.5627	18.1106	1.34203	35.0926	4.66892	0.345977
		ENTIRE SAMPLE	4790	2.23925	2.3225	0.0657878	0.482046	1.22154	0.0346017	6.28539	15.0934	0.427541	33.8775	4.75367	0.134654
	B)
		10 years after obtaining PhD:		H-index			No. of publications			# independent citations			Age
			n	Mean	Std.Dev. (±)	Conf. (±)	Mean	Std.Dev. (±)	Conf. (±)	Mean	Std.Dev. (±)	Conf. (±)	Mean	Std.Dev. (±)	Conf. (±)
	Section	Agriculture	429	4.86247	3.9027	0.370351	0.951049	2.26306	0.214756	19.8788	41.9512	3.98102	43.9347	4.3862	0.416234
		Biology	719	8.68985	4.93719	0.36149	2.42559	3.33333	0.244059	57.6495	77.3212	5.66129	42.7705	4.31315	0.315799
		Philosophy and History	457	2.82495	2.95062	0.271242	0.7593	3.58405	0.329472	9.51313	31.1205	2.86082	44.8665	4.60522	0.423345
		Physics	345	9.86957	6.31193	0.668392	3.58261	4.51351	0.477951	58.7174	91.047	9.64129	41.7246	4.44503	0.470699
		Earth science	242	4.88017	3.87648	0.490867	1.02066	1.83205	0.231988	18.0826	27.5709	3.49123	44.5124	4.70122	0.595303
		Economics and Law	489	2.72597	2.34664	0.208506	0.378323	1.17784	0.104655	7.60634	17.5787	1.56192	45.0818	4.63122	0.411498
		Chemistry	467	8.37687	4.60259	0.418525	2.92719	4.23543	0.385138	39.4764	46.7073	4.24721	43.0664	4.97395	0.452294
		Mathematics	238	4.69748	3.03719	0.387843	2.28151	3.70775	0.473471	13.0651	19.5642	2.4983	41.4076	4.04587	0.516648
		Engineering	360	3.79722	3.59983	0.373117	1.64444	3.08852	0.320121	14.3236	28.6099	2.96537	43.7	5.07152	0.525656
		Language and Literature	342	1.73392	1.59249	0.169378	0.146199	0.789762	0.0839993	2.80556	5.31012	0.564786	45.3304	4.58854	0.488038
		Medicine	702	8.26211	5.16984	0.383095	2.65954	4.01524	0.297537	49.7585	64.5179	4.78091	45.0926	4.66892	0.345977
		ENTIRE SAMPLE	4790	5.91524	5.00494	0.141771	1.79248	3.43498	0.0973002	30.3278	56.1084	1.58934	43.8775	4.75367	0.134654
