# Supplementary material for: Comparison of scientometric achievements at PhD and scientific output ten years later for 4,790 academic researchers
Source: PLoS One. 2022 Jul 27;17(7):e0271218. doi: 10.1371/journal.pone.0271218 (PMC9328526; doi:10.1371/journal.pone.0271218)
Supplement: S2 Table — (XLSX) [file pone.0271218.s002.xlsx]

## Sheet: Suppl.Tabl.2
	Coefficient	95% Conf. (±)	Std.Error	T	P
	Y-Variable: No. of articles 10 years after PhD
Constant	-90.0452	17.174	8.7602	-10.2789	1.57623e-24
Year of PhD	0.0474473	0.00859986	0.00438665	10.8163	5.89682e-27
Gender (1=male, 2=female)	-0.810869	0.213735	0.109023	-7.4376	1.20852e-13
No. of articles at PhD	0.497025	0.0820491	0.0418519	11.8758	4.44724e-32
H-index at PhD	0.353605	0.0586847	0.0299342	11.8128	9.23339e-32
Citations in the year of PhD	-0.00646729	0.00883927	0.00450877	-1.43438	0.151529
Age at PhD	-0.08305	0.0195256	0.00995971	-8.3386	9.72488e-17
	Y-Variable: H-index 10 years after PhD
Constant	-114.258	20.7497	10.5841	-10.7953	7.3762e-27
Year of PhD	0.0636355	0.0103904	0.00529996	12.0068	9.63694e-33
Gender (1=male, 2=female)	-0.833652	0.258235	0.131722	-6.32889	2.69517e-10
No. of articles at PhD	0.747207	0.0991319	0.0505656	14.777	2.36852e-48
H-index at PhD	1.04877	0.070903	0.0361665	28.9983	1e-50
Citations in the year of PhD	-0.00259433	0.0106796	0.00544751	-0.476242	0.633924
Age at PhD	-0.249336	0.0235909	0.0120333	-20.7205	0
	Y-Variable: Citations 10 years after PhD
Constant	-721.241	269.066	137.246	-5.25508	1.54393e-07
Year of PhD	0.405151	0.134734	0.0687259	5.89517	3.99987e-09
Gender (1=male, 2=female)	-8.31802	3.3486	1.70807	-4.86984	1.15287e-06
No. of articles at PhD	8.96246	1.28547	0.655696	13.6686	9.43223e-42
H-index at PhD	3.44106	0.919416	0.46898	7.33733	2.54655e-13
Citations in the year of PhD	0.770855	0.138485	0.0706391	10.9126	1e-50
Age at PhD	-1.86998	0.305909	0.156039	-11.984	1.25843e-32
